# Supplementary material for: Towards a More Holistic Comparative Assessment of Plant-Based Alternative Beverages and Dairy Milk: A True Cost Accounting Approach
Source: Foods. 2025 Jun 23;14(13):2196. doi: 10.3390/foods14132196 (PMC12248856; doi:10.3390/foods14132196)
Supplement: Supplementary file 1 [file foods-14-02196-s001.zip]

Archive with 1 entries (1 files):
- foods-3676634-supplementary.pdf
